# Supplementary material for: A Cost–Consequence Analysis of Nutritional Interventions Used in Hospital Settings for Older Adults with or at Risk of Malnutrition
Source: Healthcare (Basel). 2024 May 17;12(10):1041. doi: 10.3390/healthcare12101041 (PMC11120964; doi:10.3390/healthcare12101041)
Supplement: Supplementary file 1 [file healthcare-12-01041-s001.zip]

Archive with 1 entries (1 files):
- healthcare-2966459-supplementary.pdf
